# Supplementary material for: Optimizing the Ratio of Metallic and Single-Atom Co in CoNC via Annealing Temperature Modulation for Enhanced Bifunctional Oxygen Evolution Reaction/Oxygen Reduction Reaction Activity
Source: Molecules. 2024 Dec 4;29(23):5721. doi: 10.3390/molecules29235721 (PMC11643407; doi:10.3390/molecules29235721)
Supplement: Supplementary file 1 [file molecules-29-05721-s001.zip]

Archive with 1 entries (1 files):
- molecules-3279099-supplementary.pdf
